# Supplementary material for: Ozonation of Whole Blood Results in an Increased Release of Microparticles from Blood Cells
Source: Biomolecules. 2022 Jan 21;12(2):164. doi: 10.3390/biom12020164 (PMC8961535; doi:10.3390/biom12020164)
Supplement: Supplementary file 1 [file biomolecules-12-00164-s001.zip]

Archive with 1 entries (1 files):
- biomolecules-1473987-supplementary.pdf
